# Supplementary material for: A metal ion orients SARS-CoV-2 mRNA to ensure accurate 2′-O methylation of its first nucleotide
Source: Nat Commun. 2021 Jun 2;12:3287. doi: 10.1038/s41467-021-23594-y (PMC8172916; doi:10.1038/s41467-021-23594-y)
Supplement: Supplementary file 3 — Source data [file 41467_2021_23594_MOESM3_ESM.xlsx]

## Sheet: Fig. 2d
Source data related to Figure 2d
	Mg2+ concentration (M)	Wild type			N198A			K46			S33R
	0.0005	1	0.940973	0.986322	0.302472	0.203458	0.302953
	0.00025		1		0.282997		0.358972					0.237759	0.198935
	0.000125		0.977639	1	0.277334	0.198691	0.294321	0.479098	0.522748	0.381556	0.259457	0.077613	0
	6.25e-05	0.886314	0.748469	0.658795	0.163105	0.126992	0.287025	0.270294	0.278031	0.457872	0.021794	0.051955	0.263306
	3.13e-05	0.726896	0.905935	0.446	0.228096	0.124959	0.236624	0.13058	0.245949	0.002021	0.190205	0.303834	0.276398
	1.56e-05	0.531918	0.598875	0.431833	0.121392	0.018165	0.124026	0	0.163505	0.108314	0.280035	0.276905	0.408324
	7.81e-06	0.251489	0.440595	0.282025	0.114506	0.026765	0.184989	0.230739	0	0	0.355931	0.234502
	3.91e-06	0.260003	0.419359	0.428255	0.158369	0.127887	0.18268	0.128113	0.104011	0.090148		0.300321	0.272065
	1.95e-06		0.156988	0.189266	0.053719	0.108578	0.16565	0.080433		0.17931	0.357075	0.292655	0.239238
	9.77e-07	0.252457	0	0.073222	0.09148			0.044303	0.094628	0.180875	0.164297	0.223688	0.409397
	4.88e-07	0.21472	0.047032	0.088462	0	0	0.114267	0.190814	0.353352	0.3085	0	0.214462	0.177158
	2.44e-07	0	0.203345	0	0.023966	0.01167	0	0.120143	0.24783	0.280673	0.233162	0	0.243876

## Sheet: Fig.2e
Source data related to Figure 2e (results are average of 3 independent experiments)
	MgCl2			MnCl2			CaCl2			EDTA
WT	113.4	95.5	99.6	98.9	109.6	107.8	81.8		82	0	0	0
N198A	0	0	0	0	0	2.5	0	0	0	0	0	0
S33R	26.3	17.3	20.8	25.4	20.2	21.7	6	2.3	4.6	0	0	0
S33N	134.6	133.1	143.7	142.7	138.5	137.6	133.7		148	6.1	6.6	0
K46A	0	0	0	3	0	0	0	0	0	0	2.6	0
no_enz	0	0	0	0	0	0	0	0	0	0	0	0
